# Supplementary material for: The Meaning of “Hygiene” and Its Linked Practices in a Low-Income Urban Community in Bangladesh
Source: Int J Environ Res Public Health. 2022 Aug 9;19(16):9823. doi: 10.3390/ijerph19169823 (PMC9407852; doi:10.3390/ijerph19169823)
Supplement: Supplementary file 1 [file ijerph-19-09823-s001.zip]

Archive with 1 entries (1 files):
- ijerph-1790853-supplementary.pdf
